# Supplementary material for: Multi-objective spatial optimization of forest fire monitoring networks: An integrated GIS-MCDM framework enhanced by improved genetic algorithms
Source: PLoS One. 2025 Dec 19;20(12):e0338090. doi: 10.1371/journal.pone.0338090 (PMC12716776; doi:10.1371/journal.pone.0338090)
Supplement: S1 Raw Data — (ZIP) [file pone.0338090.s001.zip]

Archive with 441 entries (432 files):
- ImportLog/
- ImportLog/c65a6f58b1794b549d0ed52813c6338b_Import.xml
- Index/
- Index/MyProject/
- Index/Thumbnail/
- MyProject.gdb/
- MyProject.gdb/a00000001.freelist
- MyProject.gdb/a00000001.gdbindexes
- MyProject.gdb/a00000001.gdbtable
- MyProject.gdb/a00000001.gdbtablx
- MyProject.gdb/a00000001.TablesByName.atx
- MyProject.gdb/a00000002.gdbtable
- MyProject.gdb/a00000002.gdbtablx
- MyProject.gdb/a00000003.gdbindexes
- MyProject.gdb/a00000003.gdbtable
- MyProject.gdb/a00000003.gdbtablx
- MyProject.gdb/a00000004.CatItemsByPhysicalName.atx
- MyProject.gdb/a00000004.CatItemsByType.atx
- MyProject.gdb/a00000004.FDO_UUID.atx
- MyProject.gdb/a00000004.freelist
- MyProject.gdb/a00000004.gdbindexes
- MyProject.gdb/a00000004.gdbtable
- MyProject.gdb/a00000004.gdbtablx
- MyProject.gdb/a00000004.horizon
- MyProject.gdb/a00000004.spx
- MyProject.gdb/a00000005.CatItemTypesByName.atx
- MyProject.gdb/a00000005.CatItemTypesByParentTypeID.atx
- MyProject.gdb/a00000005.CatItemTypesByUUID.atx
- MyProject.gdb/a00000005.gdbindexes
- MyProject.gdb/a00000005.gdbtable
- MyProject.gdb/a00000005.gdbtablx
- MyProject.gdb/a00000006.CatRelsByDestinationID.atx
- MyProject.gdb/a00000006.CatRelsByOriginID.atx
- MyProject.gdb/a00000006.CatRelsByType.atx
- MyProject.gdb/a00000006.FDO_UUID.atx
- MyProject.gdb/a00000006.freelist
- MyProject.gdb/a00000006.gdbindexes
- MyProject.gdb/a00000006.gdbtable
- MyProject.gdb/a00000006.gdbtablx
- MyProject.gdb/a00000007.CatRelTypesByBackwardLabel.atx
- MyProject.gdb/a00000007.CatRelTypesByDestItemTypeID.atx
- MyProject.gdb/a00000007.CatRelTypesByForwardLabel.atx
- MyProject.gdb/a00000007.CatRelTypesByName.atx
- MyProject.gdb/a00000007.CatRelTypesByOriginItemTypeID.atx
- MyProject.gdb/a00000007.CatRelTypesByUUID.atx
- MyProject.gdb/a00000007.gdbindexes
- MyProject.gdb/a00000007.gdbtable
- MyProject.gdb/a00000007.gdbtablx
- MyProject.gdb/a00000021.gdbtable
- MyProject.gdb/a00000021.gdbtablx
- MyProject.gdb/a00000022.gdbtable
- MyProject.gdb/a00000022.gdbtablx
- MyProject.gdb/a00000023.gdbtable
- MyProject.gdb/a00000023.gdbtablx
- MyProject.gdb/a00000024.band_index.atx
- MyProject.gdb/a00000024.blk_key_index.atx
- MyProject.gdb/a00000024.col_index.atx
- MyProject.gdb/a00000024.freelist
- MyProject.gdb/a00000024.gdbindexes
- MyProject.gdb/a00000024.gdbtable
- MyProject.gdb/a00000024.gdbtablx
- MyProject.gdb/a00000024.row_index.atx
- MyProject.gdb/a00000025.freelist
- MyProject.gdb/a00000025.gdbtable
- MyProject.gdb/a00000025.gdbtablx
- MyProject.gdb/a0000002c.gdbindexes
- MyProject.gdb/a0000002c.gdbtable
- MyProject.gdb/a0000002c.gdbtablx
- MyProject.gdb/a0000002c.horizon
- MyProject.gdb/a0000002c.spx
- MyProject.gdb/a0000002d.gdbindexes
- MyProject.gdb/a0000002d.gdbtable
- MyProject.gdb/a0000002d.gdbtablx
- MyProject.gdb/a0000002d.horizon
- MyProject.gdb/a0000002d.spx
- MyProject.gdb/a0000002e.gdbindexes
- MyProject.gdb/a0000002e.gdbtable
- MyProject.gdb/a0000002e.gdbtablx
- MyProject.gdb/a0000002f.freelist
- MyProject.gdb/a0000002f.gdbindexes
- MyProject.gdb/a0000002f.gdbtable
- MyProject.gdb/a0000002f.gdbtablx
- MyProject.gdb/a00000030.band_index.atx
- MyProject.gdb/a00000030.blk_key_index.atx
- MyProject.gdb/a00000030.col_index.atx
- MyProject.gdb/a00000030.freelist
- MyProject.gdb/a00000030.gdbindexes
- MyProject.gdb/a00000030.gdbtable
- MyProject.gdb/a00000030.gdbtablx
- MyProject.gdb/a00000030.row_index.atx
- MyProject.gdb/a00000031.gdbindexes
- MyProject.gdb/a00000031.gdbtable
- MyProject.gdb/a00000031.gdbtablx
- MyProject.gdb/a00000032.gdbindexes
- MyProject.gdb/a00000032.gdbtable
- MyProject.gdb/a00000032.gdbtablx
- MyProject.gdb/a00000033.gdbindexes
- MyProject.gdb/a00000033.gdbtable
- MyProject.gdb/a00000033.gdbtablx
- MyProject.gdb/a00000033.horizon
- MyProject.gdb/a00000033.spx
- MyProject.gdb/a00000034.gdbindexes
- MyProject.gdb/a00000034.gdbtable
- MyProject.gdb/a00000034.gdbtablx
- MyProject.gdb/a00000035.freelist
- MyProject.gdb/a00000035.gdbindexes
- MyProject.gdb/a00000035.gdbtable
- MyProject.gdb/a00000035.gdbtablx
- MyProject.gdb/a00000036.band_index.atx
- MyProject.gdb/a00000036.blk_key_index.atx
- MyProject.gdb/a00000036.col_index.atx
- MyProject.gdb/a00000036.gdbindexes
- MyProject.gdb/a00000036.gdbtable
- MyProject.gdb/a00000036.gdbtablx
- MyProject.gdb/a00000036.row_index.atx
- MyProject.gdb/a00000037.freelist
- MyProject.gdb/a00000037.gdbindexes
- MyProject.gdb/a00000037.gdbtable
- MyProject.gdb/a00000037.gdbtablx
- MyProject.gdb/a00000038.gdbindexes
- MyProject.gdb/a00000038.gdbtable
- MyProject.gdb/a00000038.gdbtablx
- MyProject.gdb/a00000038.horizon
- MyProject.gdb/a00000038.spx
- MyProject.gdb/a00000039.gdbindexes
- MyProject.gdb/a00000039.gdbtable
- MyProject.gdb/a00000039.gdbtablx
- MyProject.gdb/a0000003a.freelist
- MyProject.gdb/a0000003a.gdbindexes
- MyProject.gdb/a0000003a.gdbtable
- MyProject.gdb/a0000003a.gdbtablx
- MyProject.gdb/a0000003b.band_index.atx
- MyProject.gdb/a0000003b.blk_key_index.atx
- MyProject.gdb/a0000003b.col_index.atx
- MyProject.gdb/a0000003b.gdbindexes
- MyProject.gdb/a0000003b.gdbtable
- MyProject.gdb/a0000003b.gdbtablx
- MyProject.gdb/a0000003b.row_index.atx
- MyProject.gdb/a0000003c.freelist
- MyProject.gdb/a0000003c.gdbindexes
- MyProject.gdb/a0000003c.gdbtable
- MyProject.gdb/a0000003c.gdbtablx
- MyProject.gdb/a0000003d.gdbindexes
- MyProject.gdb/a0000003d.gdbtable
- MyProject.gdb/a0000003d.gdbtablx
- MyProject.gdb/a0000003d.horizon
- MyProject.gdb/a0000003d.spx
- MyProject.gdb/a0000003e.gdbindexes
- MyProject.gdb/a0000003e.gdbtable
- MyProject.gdb/a0000003e.gdbtablx
- MyProject.gdb/a0000003f.freelist
- MyProject.gdb/a0000003f.gdbindexes
- MyProject.gdb/a0000003f.gdbtable
- MyProject.gdb/a0000003f.gdbtablx
- MyProject.gdb/a00000040.band_index.atx
- MyProject.gdb/a00000040.blk_key_index.atx
- MyProject.gdb/a00000040.col_index.atx
- MyProject.gdb/a00000040.gdbindexes
- MyProject.gdb/a00000040.gdbtable
- MyProject.gdb/a00000040.gdbtablx
- MyProject.gdb/a00000040.row_index.atx
- MyProject.gdb/a00000041.freelist
- MyProject.gdb/a00000041.gdbindexes
- MyProject.gdb/a00000041.gdbtable
- MyProject.gdb/a00000041.gdbtablx
- MyProject.gdb/a00000042.gdbindexes
- MyProject.gdb/a00000042.gdbtable
- MyProject.gdb/a00000042.gdbtablx
- MyProject.gdb/a00000042.horizon
- MyProject.gdb/a00000042.spx
- MyProject.gdb/a00000043.gdbindexes
- MyProject.gdb/a00000043.gdbtable
- MyProject.gdb/a00000043.gdbtablx
- MyProject.gdb/a00000044.freelist
- MyProject.gdb/a00000044.gdbindexes
- MyProject.gdb/a00000044.gdbtable
- MyProject.gdb/a00000044.gdbtablx
- MyProject.gdb/a00000045.band_index.atx
- MyProject.gdb/a00000045.blk_key_index.atx
- MyProject.gdb/a00000045.col_index.atx
- MyProject.gdb/a00000045.gdbindexes
- MyProject.gdb/a00000045.gdbtable
- MyProject.gdb/a00000045.gdbtablx
- MyProject.gdb/a00000045.row_index.atx
- MyProject.gdb/a00000046.freelist
- MyProject.gdb/a00000046.gdbindexes
- MyProject.gdb/a00000046.gdbtable
- MyProject.gdb/a00000046.gdbtablx
- MyProject.gdb/a00000047.gdbindexes
- MyProject.gdb/a00000047.gdbtable
- MyProject.gdb/a00000047.gdbtablx
- MyProject.gdb/a00000047.horizon
- MyProject.gdb/a00000047.spx
- MyProject.gdb/a00000048.gdbindexes
- MyProject.gdb/a00000048.gdbtable
- MyProject.gdb/a00000048.gdbtablx
- MyProject.gdb/a00000049.freelist
- MyProject.gdb/a00000049.gdbindexes
- MyProject.gdb/a00000049.gdbtable
- MyProject.gdb/a00000049.gdbtablx
- MyProject.gdb/a0000004a.band_index.atx
- MyProject.gdb/a0000004a.blk_key_index.atx
- MyProject.gdb/a0000004a.col_index.atx
- MyProject.gdb/a0000004a.gdbindexes
- MyProject.gdb/a0000004a.gdbtable
- MyProject.gdb/a0000004a.gdbtablx
- MyProject.gdb/a0000004a.row_index.atx
- MyProject.gdb/a0000004b.freelist
- MyProject.gdb/a0000004b.gdbindexes
- MyProject.gdb/a0000004b.gdbtable
- MyProject.gdb/a0000004b.gdbtablx
- MyProject.gdb/a0000004c.gdbindexes
- MyProject.gdb/a0000004c.gdbtable
- MyProject.gdb/a0000004c.gdbtablx
- MyProject.gdb/a0000004c.horizon
- MyProject.gdb/a0000004c.spx
- MyProject.gdb/a0000004d.gdbindexes
- MyProject.gdb/a0000004d.gdbtable
- MyProject.gdb/a0000004d.gdbtablx
- MyProject.gdb/a0000004e.freelist
- MyProject.gdb/a0000004e.gdbindexes
- MyProject.gdb/a0000004e.gdbtable
- MyProject.gdb/a0000004e.gdbtablx
- MyProject.gdb/a0000004f.band_index.atx
- MyProject.gdb/a0000004f.blk_key_index.atx
- MyProject.gdb/a0000004f.col_index.atx
- MyProject.gdb/a0000004f.gdbindexes
- MyProject.gdb/a0000004f.gdbtable
- MyProject.gdb/a0000004f.gdbtablx
- MyProject.gdb/a0000004f.row_index.atx
- MyProject.gdb/a00000050.freelist
- MyProject.gdb/a00000050.gdbindexes
- MyProject.gdb/a00000050.gdbtable
- MyProject.gdb/a00000050.gdbtablx
- MyProject.gdb/a00000051.gdbindexes
- MyProject.gdb/a00000051.gdbtable
- MyProject.gdb/a00000051.gdbtablx
- MyProject.gdb/a00000051.horizon
- MyProject.gdb/a00000051.spx
- MyProject.gdb/a00000052.gdbindexes
- MyProject.gdb/a00000052.gdbtable
- MyProject.gdb/a00000052.gdbtablx
- MyProject.gdb/a00000053.freelist
- MyProject.gdb/a00000053.gdbindexes
- MyProject.gdb/a00000053.gdbtable
- MyProject.gdb/a00000053.gdbtablx
- MyProject.gdb/a00000054.band_index.atx
- MyProject.gdb/a00000054.blk_key_index.atx
- MyProject.gdb/a00000054.col_index.atx
- MyProject.gdb/a00000054.gdbindexes
- MyProject.gdb/a00000054.gdbtable
- MyProject.gdb/a00000054.gdbtablx
- MyProject.gdb/a00000054.row_index.atx
- MyProject.gdb/a00000055.freelist
- MyProject.gdb/a00000055.gdbindexes
- MyProject.gdb/a00000055.gdbtable
- MyProject.gdb/a00000055.gdbtablx
- MyProject.gdb/a00000056.gdbindexes
- MyProject.gdb/a00000056.gdbtable
- MyProject.gdb/a00000056.gdbtablx
- MyProject.gdb/a00000056.horizon
- MyProject.gdb/a00000056.spx
- MyProject.gdb/a00000057.gdbindexes
- MyProject.gdb/a00000057.gdbtable
- MyProject.gdb/a00000057.gdbtablx
- MyProject.gdb/a00000057.horizon
- MyProject.gdb/a00000057.spx
- MyProject.gdb/a00000058.gdbindexes
- MyProject.gdb/a00000058.gdbtable
- MyProject.gdb/a00000058.gdbtablx
- MyProject.gdb/a00000058.horizon
- MyProject.gdb/a00000058.spx
- MyProject.gdb/a00000059.gdbindexes
- MyProject.gdb/a00000059.gdbtable
- MyProject.gdb/a00000059.gdbtablx
- MyProject.gdb/a00000059.horizon
- MyProject.gdb/a00000059.spx
- MyProject.gdb/a0000005a.gdbindexes
- MyProject.gdb/a0000005a.gdbtable
- MyProject.gdb/a0000005a.gdbtablx
- MyProject.gdb/a0000005a.horizon
- MyProject.gdb/a0000005a.spx
- MyProject.gdb/a0000005b.gdbindexes
- MyProject.gdb/a0000005b.gdbtable
- MyProject.gdb/a0000005b.gdbtablx
- MyProject.gdb/a0000005b.horizon
- MyProject.gdb/a0000005b.spx
- MyProject.gdb/a0000005c.gdbindexes
- MyProject.gdb/a0000005c.gdbtable
- MyProject.gdb/a0000005c.gdbtablx
- MyProject.gdb/a0000005c.horizon
- MyProject.gdb/a0000005c.spx
- MyProject.gdb/a0000005d.gdbindexes
- MyProject.gdb/a0000005d.gdbtable
- MyProject.gdb/a0000005d.gdbtablx
- MyProject.gdb/a0000005d.horizon
- MyProject.gdb/a0000005d.spx
- MyProject.gdb/a0000005e.gdbindexes
- MyProject.gdb/a0000005e.gdbtable
- MyProject.gdb/a0000005e.gdbtablx
[truncated: 141 more entries]
