# Supplementary material for: Multi-objective spatial optimization of forest fire monitoring networks: An integrated GIS-MCDM framework enhanced by improved genetic algorithms
Source: PLoS One. 2025 Dec 19;20(12):e0338090. doi: 10.1371/journal.pone.0338090 (PMC12716776; doi:10.1371/journal.pone.0338090)
Supplement: S1 Raw Data — (ZIP) [file pone.0338090.s001.zip › ImportLog/c65a6f58b1794b549d0ed52813c6338b_Import.xml]

<ImportMXDLog>No error, no warning</ImportMXDLog>
