# Supplementary material for: Multi-objective spatial optimization of forest fire monitoring networks: An integrated GIS-MCDM framework enhanced by improved genetic algorithms
Source: PLoS One. 2025 Dec 19;20(12):e0338090. doi: 10.1371/journal.pone.0338090 (PMC12716776; doi:10.1371/journal.pone.0338090)
Supplement: S7 Raw Data — (ZIP) [file pone.0338090.s007.zip]

Archive with 12,423 entries (9,999 files):
- viewshed.gdb/
- viewshed.gdb/a00000001.freelist
- viewshed.gdb/a00000001.gdbindexes
- viewshed.gdb/a00000001.gdbtable
- viewshed.gdb/a00000001.gdbtablx
- viewshed.gdb/a00000001.TablesByName.atx
- viewshed.gdb/a00000002.gdbtable
- viewshed.gdb/a00000002.gdbtablx
- viewshed.gdb/a00000003.gdbindexes
- viewshed.gdb/a00000003.gdbtable
- viewshed.gdb/a00000003.gdbtablx
- viewshed.gdb/a00000004.CatItemsByPhysicalName.atx
- viewshed.gdb/a00000004.CatItemsByType.atx
- viewshed.gdb/a00000004.FDO_UUID.atx
- viewshed.gdb/a00000004.freelist
- viewshed.gdb/a00000004.gdbindexes
- viewshed.gdb/a00000004.gdbtable
- viewshed.gdb/a00000004.gdbtablx
- viewshed.gdb/a00000004.horizon
- viewshed.gdb/a00000004.spx
- viewshed.gdb/a00000005.CatItemTypesByName.atx
- viewshed.gdb/a00000005.CatItemTypesByParentTypeID.atx
- viewshed.gdb/a00000005.CatItemTypesByUUID.atx
- viewshed.gdb/a00000005.gdbindexes
- viewshed.gdb/a00000005.gdbtable
- viewshed.gdb/a00000005.gdbtablx
- viewshed.gdb/a00000006.CatRelsByDestinationID.atx
- viewshed.gdb/a00000006.CatRelsByOriginID.atx
- viewshed.gdb/a00000006.CatRelsByType.atx
- viewshed.gdb/a00000006.FDO_UUID.atx
- viewshed.gdb/a00000006.freelist
- viewshed.gdb/a00000006.gdbindexes
- viewshed.gdb/a00000006.gdbtable
- viewshed.gdb/a00000006.gdbtablx
- viewshed.gdb/a00000007.CatRelTypesByBackwardLabel.atx
- viewshed.gdb/a00000007.CatRelTypesByDestItemTypeID.atx
- viewshed.gdb/a00000007.CatRelTypesByForwardLabel.atx
- viewshed.gdb/a00000007.CatRelTypesByName.atx
- viewshed.gdb/a00000007.CatRelTypesByOriginItemTypeID.atx
- viewshed.gdb/a00000007.CatRelTypesByUUID.atx
- viewshed.gdb/a00000007.gdbindexes
- viewshed.gdb/a00000007.gdbtable
- viewshed.gdb/a00000007.gdbtablx
- viewshed.gdb/a00000009.gdbtable
- viewshed.gdb/a00000009.gdbtablx
- viewshed.gdb/a00000015.gdbtable
- viewshed.gdb/a00000015.gdbtablx
- viewshed.gdb/a00000016.gdbtable
- viewshed.gdb/a00000016.gdbtablx
- viewshed.gdb/a00000017.gdbtable
- viewshed.gdb/a00000017.gdbtablx
- viewshed.gdb/a00000018.band_index.atx
- viewshed.gdb/a00000018.blk_key_index.atx
- viewshed.gdb/a00000018.col_index.atx
- viewshed.gdb/a00000018.freelist
- viewshed.gdb/a00000018.gdbindexes
- viewshed.gdb/a00000018.gdbtable
- viewshed.gdb/a00000018.gdbtablx
- viewshed.gdb/a00000018.row_index.atx
- viewshed.gdb/a00000019.gdbtable
- viewshed.gdb/a00000019.gdbtablx
- viewshed.gdb/a0000001b.gdbtable
- viewshed.gdb/a0000001b.gdbtablx
- viewshed.gdb/a0000001c.gdbtable
- viewshed.gdb/a0000001c.gdbtablx
- viewshed.gdb/a0000001d.gdbtable
- viewshed.gdb/a0000001d.gdbtablx
- viewshed.gdb/a0000001e.band_index.atx
- viewshed.gdb/a0000001e.blk_key_index.atx
- viewshed.gdb/a0000001e.col_index.atx
- viewshed.gdb/a0000001e.freelist
- viewshed.gdb/a0000001e.gdbindexes
- viewshed.gdb/a0000001e.gdbtable
- viewshed.gdb/a0000001e.gdbtablx
- viewshed.gdb/a0000001e.row_index.atx
- viewshed.gdb/a0000001f.gdbtable
- viewshed.gdb/a0000001f.gdbtablx
- viewshed.gdb/a00000021.gdbtable
- viewshed.gdb/a00000021.gdbtablx
- viewshed.gdb/a00000022.gdbtable
- viewshed.gdb/a00000022.gdbtablx
- viewshed.gdb/a00000023.gdbtable
- viewshed.gdb/a00000023.gdbtablx
- viewshed.gdb/a00000024.band_index.atx
- viewshed.gdb/a00000024.blk_key_index.atx
- viewshed.gdb/a00000024.col_index.atx
- viewshed.gdb/a00000024.freelist
- viewshed.gdb/a00000024.gdbindexes
- viewshed.gdb/a00000024.gdbtable
- viewshed.gdb/a00000024.gdbtablx
- viewshed.gdb/a00000024.row_index.atx
- viewshed.gdb/a00000025.gdbtable
- viewshed.gdb/a00000025.gdbtablx
- viewshed.gdb/a00000027.gdbtable
- viewshed.gdb/a00000027.gdbtablx
- viewshed.gdb/a00000028.gdbtable
- viewshed.gdb/a00000028.gdbtablx
- viewshed.gdb/a00000029.gdbtable
- viewshed.gdb/a00000029.gdbtablx
- viewshed.gdb/a0000002a.band_index.atx
- viewshed.gdb/a0000002a.blk_key_index.atx
- viewshed.gdb/a0000002a.col_index.atx
- viewshed.gdb/a0000002a.freelist
- viewshed.gdb/a0000002a.gdbindexes
- viewshed.gdb/a0000002a.gdbtable
- viewshed.gdb/a0000002a.gdbtablx
- viewshed.gdb/a0000002a.row_index.atx
- viewshed.gdb/a0000002b.gdbtable
- viewshed.gdb/a0000002b.gdbtablx
- viewshed.gdb/a0000002d.gdbtable
- viewshed.gdb/a0000002d.gdbtablx
- viewshed.gdb/a0000002e.gdbtable
- viewshed.gdb/a0000002e.gdbtablx
- viewshed.gdb/a0000002f.gdbtable
- viewshed.gdb/a0000002f.gdbtablx
- viewshed.gdb/a00000030.band_index.atx
- viewshed.gdb/a00000030.blk_key_index.atx
- viewshed.gdb/a00000030.col_index.atx
- viewshed.gdb/a00000030.freelist
- viewshed.gdb/a00000030.gdbindexes
- viewshed.gdb/a00000030.gdbtable
- viewshed.gdb/a00000030.gdbtablx
- viewshed.gdb/a00000030.row_index.atx
- viewshed.gdb/a00000031.gdbtable
- viewshed.gdb/a00000031.gdbtablx
- viewshed.gdb/a00000033.gdbtable
- viewshed.gdb/a00000033.gdbtablx
- viewshed.gdb/a00000034.gdbtable
- viewshed.gdb/a00000034.gdbtablx
- viewshed.gdb/a00000035.gdbtable
- viewshed.gdb/a00000035.gdbtablx
- viewshed.gdb/a00000036.band_index.atx
- viewshed.gdb/a00000036.blk_key_index.atx
- viewshed.gdb/a00000036.col_index.atx
- viewshed.gdb/a00000036.freelist
- viewshed.gdb/a00000036.gdbindexes
- viewshed.gdb/a00000036.gdbtable
- viewshed.gdb/a00000036.gdbtablx
- viewshed.gdb/a00000036.row_index.atx
- viewshed.gdb/a00000037.gdbtable
- viewshed.gdb/a00000037.gdbtablx
- viewshed.gdb/a00000039.gdbtable
- viewshed.gdb/a00000039.gdbtablx
- viewshed.gdb/a0000003a.gdbtable
- viewshed.gdb/a0000003a.gdbtablx
- viewshed.gdb/a0000003b.gdbtable
- viewshed.gdb/a0000003b.gdbtablx
- viewshed.gdb/a0000003c.band_index.atx
- viewshed.gdb/a0000003c.blk_key_index.atx
- viewshed.gdb/a0000003c.col_index.atx
- viewshed.gdb/a0000003c.freelist
- viewshed.gdb/a0000003c.gdbindexes
- viewshed.gdb/a0000003c.gdbtable
- viewshed.gdb/a0000003c.gdbtablx
- viewshed.gdb/a0000003c.row_index.atx
- viewshed.gdb/a0000003d.gdbtable
- viewshed.gdb/a0000003d.gdbtablx
- viewshed.gdb/a0000003f.gdbtable
- viewshed.gdb/a0000003f.gdbtablx
- viewshed.gdb/a00000040.gdbtable
- viewshed.gdb/a00000040.gdbtablx
- viewshed.gdb/a00000041.gdbtable
- viewshed.gdb/a00000041.gdbtablx
- viewshed.gdb/a00000042.band_index.atx
- viewshed.gdb/a00000042.blk_key_index.atx
- viewshed.gdb/a00000042.col_index.atx
- viewshed.gdb/a00000042.freelist
- viewshed.gdb/a00000042.gdbindexes
- viewshed.gdb/a00000042.gdbtable
- viewshed.gdb/a00000042.gdbtablx
- viewshed.gdb/a00000042.row_index.atx
- viewshed.gdb/a00000043.gdbtable
- viewshed.gdb/a00000043.gdbtablx
- viewshed.gdb/a00000045.gdbtable
- viewshed.gdb/a00000045.gdbtablx
- viewshed.gdb/a00000046.gdbtable
- viewshed.gdb/a00000046.gdbtablx
- viewshed.gdb/a00000047.gdbtable
- viewshed.gdb/a00000047.gdbtablx
- viewshed.gdb/a00000048.band_index.atx
- viewshed.gdb/a00000048.blk_key_index.atx
- viewshed.gdb/a00000048.col_index.atx
- viewshed.gdb/a00000048.freelist
- viewshed.gdb/a00000048.gdbindexes
- viewshed.gdb/a00000048.gdbtable
- viewshed.gdb/a00000048.gdbtablx
- viewshed.gdb/a00000048.row_index.atx
- viewshed.gdb/a00000049.gdbtable
- viewshed.gdb/a00000049.gdbtablx
- viewshed.gdb/a0000004b.gdbtable
- viewshed.gdb/a0000004b.gdbtablx
- viewshed.gdb/a0000004c.gdbtable
- viewshed.gdb/a0000004c.gdbtablx
- viewshed.gdb/a0000004d.gdbtable
- viewshed.gdb/a0000004d.gdbtablx
- viewshed.gdb/a0000004e.band_index.atx
- viewshed.gdb/a0000004e.blk_key_index.atx
- viewshed.gdb/a0000004e.col_index.atx
- viewshed.gdb/a0000004e.freelist
- viewshed.gdb/a0000004e.gdbindexes
- viewshed.gdb/a0000004e.gdbtable
- viewshed.gdb/a0000004e.gdbtablx
- viewshed.gdb/a0000004e.row_index.atx
- viewshed.gdb/a0000004f.gdbtable
- viewshed.gdb/a0000004f.gdbtablx
- viewshed.gdb/a00000051.gdbtable
- viewshed.gdb/a00000051.gdbtablx
- viewshed.gdb/a00000052.gdbtable
- viewshed.gdb/a00000052.gdbtablx
- viewshed.gdb/a00000053.gdbtable
- viewshed.gdb/a00000053.gdbtablx
- viewshed.gdb/a00000054.band_index.atx
- viewshed.gdb/a00000054.blk_key_index.atx
- viewshed.gdb/a00000054.col_index.atx
- viewshed.gdb/a00000054.freelist
- viewshed.gdb/a00000054.gdbindexes
- viewshed.gdb/a00000054.gdbtable
- viewshed.gdb/a00000054.gdbtablx
- viewshed.gdb/a00000054.row_index.atx
- viewshed.gdb/a00000055.gdbtable
- viewshed.gdb/a00000055.gdbtablx
- viewshed.gdb/a00004ec5.gdbindexes
- viewshed.gdb/a00004ec5.gdbtable
- viewshed.gdb/a00004ec5.gdbtablx
- viewshed.gdb/a00004ec5.horizon
- viewshed.gdb/a00004ec5.spx
- viewshed.gdb/a00004ec6.gdbindexes
- viewshed.gdb/a00004ec6.gdbtable
- viewshed.gdb/a00004ec6.gdbtablx
- viewshed.gdb/a00004ec7.gdbindexes
- viewshed.gdb/a00004ec7.gdbtable
- viewshed.gdb/a00004ec7.gdbtablx
- viewshed.gdb/a00004ec8.band_index.atx
- viewshed.gdb/a00004ec8.blk_key_index.atx
- viewshed.gdb/a00004ec8.col_index.atx
- viewshed.gdb/a00004ec8.freelist
- viewshed.gdb/a00004ec8.gdbindexes
- viewshed.gdb/a00004ec8.gdbtable
- viewshed.gdb/a00004ec8.gdbtablx
- viewshed.gdb/a00004ec8.row_index.atx
- viewshed.gdb/a00004ec9.gdbindexes
- viewshed.gdb/a00004ec9.gdbtable
- viewshed.gdb/a00004ec9.gdbtablx
- viewshed.gdb/a00004eca.gdbindexes
- viewshed.gdb/a00004eca.gdbtable
- viewshed.gdb/a00004eca.gdbtablx
- viewshed.gdb/a00004ecb.gdbindexes
- viewshed.gdb/a00004ecb.gdbtable
- viewshed.gdb/a00004ecb.gdbtablx
- viewshed.gdb/a00004ecb.horizon
- viewshed.gdb/a00004ecb.spx
- viewshed.gdb/a00004ecc.gdbindexes
- viewshed.gdb/a00004ecc.gdbtable
- viewshed.gdb/a00004ecc.gdbtablx
- viewshed.gdb/a00004ecd.gdbindexes
- viewshed.gdb/a00004ecd.gdbtable
- viewshed.gdb/a00004ecd.gdbtablx
- viewshed.gdb/a00004ece.band_index.atx
- viewshed.gdb/a00004ece.blk_key_index.atx
- viewshed.gdb/a00004ece.col_index.atx
- viewshed.gdb/a00004ece.freelist
- viewshed.gdb/a00004ece.gdbindexes
- viewshed.gdb/a00004ece.gdbtable
- viewshed.gdb/a00004ece.gdbtablx
- viewshed.gdb/a00004ece.row_index.atx
- viewshed.gdb/a00004ecf.gdbindexes
- viewshed.gdb/a00004ecf.gdbtable
- viewshed.gdb/a00004ecf.gdbtablx
- viewshed.gdb/a00004ed0.gdbindexes
- viewshed.gdb/a00004ed0.gdbtable
- viewshed.gdb/a00004ed0.gdbtablx
- viewshed.gdb/a00004ed1.gdbindexes
- viewshed.gdb/a00004ed1.gdbtable
- viewshed.gdb/a00004ed1.gdbtablx
- viewshed.gdb/a00004ed1.horizon
- viewshed.gdb/a00004ed1.spx
- viewshed.gdb/a00004ed2.gdbindexes
- viewshed.gdb/a00004ed2.gdbtable
- viewshed.gdb/a00004ed2.gdbtablx
- viewshed.gdb/a00004ed3.gdbindexes
- viewshed.gdb/a00004ed3.gdbtable
- viewshed.gdb/a00004ed3.gdbtablx
- viewshed.gdb/a00004ed4.band_index.atx
- viewshed.gdb/a00004ed4.blk_key_index.atx
- viewshed.gdb/a00004ed4.col_index.atx
- viewshed.gdb/a00004ed4.freelist
- viewshed.gdb/a00004ed4.gdbindexes
- viewshed.gdb/a00004ed4.gdbtable
- viewshed.gdb/a00004ed4.gdbtablx
- viewshed.gdb/a00004ed4.row_index.atx
- viewshed.gdb/a00004ed5.gdbindexes
- viewshed.gdb/a00004ed5.gdbtable
- viewshed.gdb/a00004ed5.gdbtablx
- viewshed.gdb/a00004ed6.gdbindexes
- viewshed.gdb/a00004ed6.gdbtable
- viewshed.gdb/a00004ed6.gdbtablx
- viewshed.gdb/a00004ed7.gdbindexes
- viewshed.gdb/a00004ed7.gdbtable
- viewshed.gdb/a00004ed7.gdbtablx
- viewshed.gdb/a00004ed7.horizon
[truncated: 9,700 more entries]
